# Supplementary material for: Colonic stem cell from severe ulcerative colitis maintains environment-independent immune activation by altering chromatin accessibility and global m6A loss
Source: Life Med. 2023 Sep 13;2(4):lnad034. doi: 10.1093/lifemedi/lnad034 (PMC11749566; doi:10.1093/lifemedi/lnad034)
Supplement: lnad034_suppl_Supplementary_Table_S1 [file lnad034_suppl_Supplementary_Table_S1.xlsx]

## Sheet: Sheet1
Sample ID	Age	Gender	Passages	Mayo score	Clinical	Group	RNA-seq	ATAC-seq	meRIP-seq
C1	30	Female	8	0	Healthy	Normal	Yes	Yes	No
C2	13	Female	6	0	Healthy	Normal	Yes	Yes	Yes
C3	51	Male	6	0	Healthy	Normal	Yes	Yes	Yes
C4	33	Female	3	1	UC	Normal	Yes	No	Yes
C5	38	Female	7	1	UC	Mild	Yes	Yes	Yes
C6	35	Female	5	1	UC	Mild	Yes	Yes	Yes
C7	46	Female	7	1	UC	Mild	Yes	No	Yes
C8	26	Male	6	2	UC	Severe	Yes	Yes	Yes
C9	40	Male	5	3	UC	Severe	Yes	Yes	Yes
